# Supplementary material for: Real-World Effectiveness of Belimumab in Patients with Active Lupus
Source: J Clin Med. 2023 Dec 11;12(24):7627. doi: 10.3390/jcm12247627 (PMC10743796; doi:10.3390/jcm12247627)
Supplement: Supplementary file 1 [file jcm-12-07627-s001.zip]

Archive with 1 entries (1 files):
- jcm-2693915-supplementary.pdf
